# Supplementary material for: Predicting thresholds for population replacement gene drives
Source: BMC Biol. 2024 Feb 19;22:40. doi: 10.1186/s12915-024-01823-2 (PMC10875781; doi:10.1186/s12915-024-01823-2)
Supplement: Supplementary file 2 — Additional file 2. [file 12915_2024_1823_MOESM2_ESM.xlsx]

## Sheet: A3.7 TDGD 40 fly 25C
set up date	vial	init_ratio_egi	OREO	EGI	Temperature
2021-12-06	1	0.05	150	0	25
2021-12-06	2	0.05	126	0	25
2021-12-06	3	0.1	176	0	25
2021-12-06	4	0.1	140	0	25
2021-12-06	5	0.15	146	0	25
2021-12-06	6	0.15	105	0	25
2021-12-06	7	0.2	101	3	25
2021-12-06	8	0.2	136	0	25
2021-12-06	9	0.25	115	11	25
2021-12-06	10	0.25	91	0	25
2021-12-06	13	0.35	65	13	25
2021-12-06	14	0.35	80	2	25
2021-12-06	15	0.4	71	11	25
2021-12-06	16	0.4	71	7	25
2021-12-06	17	0.45	38	52	25
2021-12-06	18	0.45	29	35	25
2021-12-06	19	0.5	31	39	25
2021-12-06	20	0.5	35	31	25
2021-12-06	21	0.55	25	42	25
2021-12-06	22	0.55	30	53	25
2021-12-06	23	0.6	31	54	25
2021-12-06	24	0.6	19	71	25
2021-12-06	25	0.65	29	43	25
2021-12-06	26	0.65	24	43	25
2021-12-06	27	0.7	27	65	25
2021-12-06	28	0.7	1	86	25
2021-12-06	29	0.75	6	88	25
2021-12-06	30	0.75	14	55	25
2021-12-06	31	0.8	0	96	25
2021-12-06	32	0.8	11	64	25
2021-12-06	33	0.85	8	102	25
2021-12-06	34	0.85	0	116	25
2021-12-06	35	0.9	0	99	25
2021-12-06	36	0.9	0	103	25
2021-12-06	37	0.95	0	128	25
2021-12-06	38	0.95	0	144	25
2022-01-04	1	0.05	131	0	25
2022-01-04	2	0.1	97	2	25
2022-01-04	3	0.15	132	6	25
2022-01-04	4	0.2	76	11	25
2022-01-04	5	0.25	96	9	25
2022-01-04	6	0.3	78	12	25
2022-01-04	7	0.35	55	12	25
2022-01-04	8	0.4	37	34	25
2022-01-04	9	0.45	11	60	25
2022-01-04	10	0.5	63	47	25
2022-01-04	11	0.55	29	92	25
2022-01-04	12	0.6	24	52	25
2022-01-04	13	0.65	4	81	25
2022-01-04	14	0.7	16	69	25
2022-01-04	15	0.75	17	55	25
2022-01-04	16	0.8	0	108	25
2022-01-04	17	0.85	0	130	25
2022-01-04	18	0.9	0	149	25
2022-01-04	19	0.95	11	119	25
2022-01-05	1	0.3	125	10	25
2022-01-05	2	0.3	51	53	25
2022-01-24	1	0.05	148	0	25
2022-01-24	2	0.05	143	0	25
2022-01-24	3	0.1	156	0	25
2022-01-24	4	0.1	121	0	25
2022-01-24	5	0.15	104	12	25
2022-01-24	6	0.15	124	0	25
2022-01-24	7	0.2	111	3	25
2022-01-24	8	0.2	68	0	25
2022-01-24	9	0.25	111	14	25
2022-01-24	10	0.25	100	20	25
2022-01-24	11	0.3	66	17	25
2022-01-24	12	0.3	92	7	25
2022-01-24	17	0.45	39	33	25
2022-01-24	18	0.45	16	44	25
2022-01-24	19	0.5	40	40	25
2022-01-24	20	0.5	67	57	25
2022-01-24	21	0.55	20	53	25
2022-01-24	22	0.55	20	57	25
2022-01-24	23	0.6	21	55	25
2022-01-24	24	0.6	19	72	25
2022-01-24	25	0.65	6	77	25
2022-01-24	26	0.65	17	75	25
2022-01-24	27	0.7	3	117	25
2022-01-24	28	0.7	24	73	25
2022-01-24	29	0.75	0	94	25
2022-01-24	30	0.75	22	81	25
2022-01-24	31	0.8	11	92	25
2022-01-24	32	0.8	4	104	25
2022-01-24	33	0.85	0	103	25
2022-01-24	34	0.85	0	111	25
2022-02-23	1	0.05	87	0	25
2022-02-23	2	0.1	78	0	25
2022-02-23	3	0.15	58	13	25
2022-02-23	4	0.2	91	0	25
2022-02-23	5	0.25	42	22	25
2022-02-23	6	0.3	48	17	25
2022-02-23	7	0.35	47	21	25
2022-02-23	8	0.4	51	26	25
2022-02-23	9	0.45	48	12	25
2022-02-23	10	0.5	25	48	25
2022-02-23	11	0.55	40	30	25
2022-02-23	12	0.6	11	44	25
2022-02-23	13	0.65	28	45	25
2022-02-23	14	0.7	5	60	25
2022-02-23	15	0.75	3	49	25
2022-02-23	16	0.8	4	59	25
2022-02-23	17	0.85	0	94	25
2022-02-23	18	0.9	0	119	25
2022-02-23	19	0.95	4	63	25
2022-03-04	1	0.95	3	110	25
2022-03-04	2	0.95	0	113	25
2022-03-04	3	0.9	0	88	25
2022-03-04	4	0.9	0	98	25
2022-03-04	5	0.4	28	40	25
2022-03-04	6	0.4	68	19	25
2022-03-04	7	0.35	85	13	25
2022-03-04	8	0.35	49	38	25

## Sheet: N17.1 TDGD 40 fly 25C
set up date	vial	init_ratio_egi	OREO	EGI	Temperature
2022-01-04	1	0.05	98	0	25
2022-01-04	3	0.15	72	9	25
2022-01-04	4	0.2	120	23	25
2022-01-04	5	0.25	76	23	25
2022-01-04	6	0.3	28	26	25
2022-01-04	7	0.35	49	29	25
2022-01-04	8	0.4	41	33	25
2022-01-04	9	0.45	23	53	25
2022-01-04	10	0.5	53	59	25
2022-01-04	11	0.55	29	49	25
2022-01-04	12	0.6	27	30	25
2022-01-04	13	0.65	18	24	25
2022-01-04	14	0.7	33	46	25
2022-01-04	15	0.75	8	40	25
2022-01-04	16	0.8	9	46	25
2022-01-04	17	0.85	0	53	25
2022-01-24	1	0.95	0	42	25
2022-01-24	2	0.9	0	67	25
2022-01-24	3	0.85	1	62	25
2022-01-24	4	0.8	12	46	25
2022-01-24	5	0.75	0	60	25
2022-01-24	6	0.7	1	54	25
2022-01-24	7	0.65	51	35	25
2022-01-24	8	0.6	14	31	25
2022-01-24	9	0.55	40	32	25
2022-01-24	10	0.5	31	18	25
2022-02-21	1	0.05	82	0	25
2022-02-21	2	0.05	85	6	25
2022-02-21	3	0.1	94	5	25
2022-02-21	4	0.1	74	0	25
2022-02-21	5	0.15	61	9	25
2022-02-21	6	0.15	88	1	25
2022-02-21	7	0.2	76	0	25
2022-02-21	8	0.2	91	0	25
2022-02-21	9	0.25	77	4	25
2022-02-21	10	0.25	62	17	25
2022-02-21	11	0.3	71	8	25
2022-02-21	12	0.3	91	11	25
2022-02-21	13	0.35	44	24	25
2022-02-21	14	0.35	45	22	25
2022-02-21	15	0.4	36	30	25
2022-02-21	16	0.4	85	14	25
2022-02-21	17	0.45	33	25	25
2022-02-21	18	0.45	59	23	25
2022-02-21	19	0.5	52	21	25
2022-02-21	20	0.5	22	8	25
2022-02-21	21	0.55	22	47	25
2022-02-21	22	0.55	25	40	25
2022-02-21	23	0.6	17	51	25
2022-02-21	24	0.6	51	40	25
2022-02-21	25	0.65	43	34	25
2022-02-21	26	0.65	15	52	25
2022-02-21	27	0.7	5	51	25
2022-02-21	28	0.7	19	37	25
2022-02-21	29	0.75	9	47	25
2022-02-21	30	0.75	10	64	25
2022-02-21	31	0.8	6	60	25
2022-02-21	32	0.8	0	70	25
2022-02-21	33	0.85	0	96	25
2022-02-21	34	0.85	1	54	25
2022-02-21	35	0.9	0	102	25
2022-02-21	36	0.9	0	27	25
2022-02-21	37	0.95	0	65	25
2022-02-21	38	0.95	0	57	25
2022-02-28	1	0.05	103	0	25
2022-02-28	2	0.1	100	0	25
2022-02-28	3	0.15	58	2	25
2022-02-28	4	0.2	52	9	25
2022-02-28	5	0.25	57	11	25
2022-02-28	6	0.3	14	58	25
2022-02-28	7	0.35	56	11	25
2022-02-28	8	0.4	43	8	25
2022-02-28	9	0.45	32	30	25
2022-02-28	10	0.5	51	31	25
2022-02-28	11	0.55	26	39	25
2022-02-28	12	0.6	18	48	25
2022-02-28	13	0.65	0	71	25
2022-02-28	14	0.7	20	33	25
2022-02-28	15	0.75	5	67	25
2022-02-28	16	0.8	0	60	25
2022-02-28	17	0.85	0	89	25
2022-02-28	18	0.9	0	37	25
2022-02-28	19	0.95	0	62	25
2022-04-20	1	0.05	115	0	25
2022-04-20	2	0.1	119	0	25
2022-04-20	3	0.15	110	5	25
2022-04-20	4	0.2	103	0	25
2022-04-20	5	0.25	68	0	25
2022-04-20	6	0.3	135	4	25
2022-04-20	7	0.35	34	11	25
2022-04-20	8	0.4	84	8	25
2022-04-20	9	0.45	31	42	25
2022-04-20	10	0.9	32	45	25
2022-04-20	11	0.95	1	63	25

## Sheet: Cntrl TDGD 40 fly 25C
set up date	vial	init_ratio_oreo	w1118	OREO	Temperature
2022-09-27	1	0.05	75	1	25
2022-09-27	2	0.1	51	12	25
2022-09-27	3	0.15	78	14	25
2022-09-27	4	0.2	64	6	25
2022-09-27	5	0.25	57	24	25
2022-09-27	6	0.3	62	11	25
2022-09-27	7	0.35	84	10	25
2022-09-27	8	0.4	48	30	25
2022-09-27	9	0.45	35	45	25
2022-09-27	10	0.5	50	25	25
2022-09-27	11	0.55	40	23	25
2022-09-27	12	0.6	47	34	25
2022-09-27	13	0.65	29	49	25
2022-09-27	14	0.7	24	53	25
2022-09-27	15	0.75	36	41	25
2022-09-27	16	0.8	23	71	25
2022-09-27	17	0.85	15	67	25
2022-09-27	18	0.9	9	53	25
2022-09-27	19	0.95	2	55	25
2022-10-02	20	0.05	65	2	25
2022-10-02	21	0.1	96	2	25
2022-10-02	22	0.15	83	17	25
2022-10-02	23	0.2	65	6	25
2022-10-02	24	0.25	71	13	25
2022-10-02	25	0.3	44	26	25
2022-10-02	26	0.35	57	18	25
2022-10-02	27	0.4	49	18	25
2022-10-02	28	0.45	38	41	25
2022-10-02	29	0.5	32	34	25
2022-10-02	30	0.55	64	28	25
2022-10-02	31	0.6	39	62	25
2022-10-02	32	0.65	39	65	25
2022-10-11	1	0.05	78	3	25
2022-10-11	2	0.1	68	5	25
2022-10-11	3	0.15	70	0	25
2022-10-11	4	0.2	50	6	25
2022-10-11	5	0.25	49	7	25
2022-10-11	6	0.3	62	7	25
2022-10-11	7	0.35	64	4	25
2022-10-11	8	0.4	42	13	25
2022-10-11	9	0.45	37	17	25
2022-10-11	10	0.5	17	30	25
2022-10-11	11	0.55	34	31	25
2022-10-11	12	0.6	42	46	25
2022-10-11	13	0.65	21	31	25
2022-10-11	14	0.7	21	37	25
2022-10-11	15	0.75	14	33	25
2022-10-11	16	0.8	13	36	25
2022-10-11	17	0.85	17	47	25
2022-10-11	18	0.9	13	47	25
2022-10-11	19	0.95	8	61	25
2022-10-11	20	0.05	79	0	25
2022-10-11	26	0.35	37	19	25
2022-10-11	27	0.4	28	11	25
2022-10-11	28	0.45	35	17	25
2022-10-11	29	0.5	38	11	25
2022-10-11	40	0.75	8	63	25
2022-10-11	42	0.85	10	48	25
2022-10-11	43	0.9	14	40	25
2022-10-11	44	0.95	12	44	25

## Sheet: 40 fly 25 deg fecundity
date	strain	# offspring
2022-02-23	A3.7	135
2022-02-23	A3.7	108
2022-02-23	A3.7	128
2022-02-23	A3.7	79
2022-02-23	A3.7	86
2022-02-23	A3.7	125
2022-02-23	A3.7	102
2022-02-23	A3.7	113
2022-05-05	A3.7	101
2022-05-05	A3.7	104
2022-02-23	OREO	71
2022-02-23	OREO	94
2022-02-23	OREO	75
2022-02-23	OREO	80
2022-02-23	OREO	62
2022-02-23	OREO	84
2022-02-23	OREO	61
2022-02-23	OREO	88
2022-02-23	OREO	72
2022-02-23	OREO	79
2022-02-23	OREO	99
2022-02-23	N17.1	51
2022-02-23	N17.1	39
2022-02-28	N17.1	48
2022-02-28	N17.1	70
2022-02-28	N17.1	64
2022-02-28	N17.1	42
2022-02-28	N17.1	56
2022-02-28	N17.1	76
2022-02-28	N17.1	76
2022-02-28	N17.1	54
2022-02-28	N17.1	54
2022-02-28	N17.1	60

## Sheet: A3.7 TDGD 120 fly difftemps
Tubeno	init_ratio_egi	A3.7 (male)	A3.7 (female)	EGI	OREO (male)	OREO (female)	OREO	Replicate	Temperature
1	0.1	1	1	2	210	194	404	1	23
2	0.2	7	5	12	209	172	381	1	23
3	0.3	12	21	33	127	136	263	1	23
4	0.4	19	19	38	137	135	272	1	23
5	0.5	49	37	86	112	107	219	1	23
6	0.6	92	83	175	88	86	174	1	23
7	0.7	89	98	187	34	46	80	1	23
8	0.8	143	126	269	16	22	38	1	23
9	0.9	147	130	277	2	4	6	1	23
1	0.1	1	5	6	213	214	427	2	23
2	0.2	0	0	0	205	198	403	2	23
3	0.3	0	2	2	176	163	339	2	23
4	0.4	23	23	46	138	124	262	2	23
5	0.5	33	39	72	81	63	144	2	23
6	0.6	55	56	111	80	76	156	2	23
7	0.7	86	90	176	49	56	105	2	23
8	0.8	104	116	220	31	23	54	2	23
9	0.9	133	140	273	2	3	5	2	23
1	0.1	0	0	0	269	266	535	3	23
2	0.2	0	2	2	230	244	474	3	23
3	0.3	6	7	13	208	217	425	3	23
4	0.4	42	51	93	136	144	280	3	23
5	0.5	45	44	89	113	128	241	3	23
6	0.6	74	65	139	102	131	233	3	23
7	0.7	130	114	244	34	41	75	3	23
8	0.8	127	149	276	18	23	41	3	23
9	0.9	142	131	273	0	0	0	3	23
1	0.1	2	0	2	345	290	635	1	28
2	0.2	37	14	51	212	167	379	1	28
3	0.3	20	8	28	92	77	169	1	28
4	0.4	27	10	37	46	26	72	1	28
5	0.5	37	11	48	37	25	62	1	28
6	0.6	121	38	159	28	21	49	1	28
7	0.7	173	68	241	17	18	35	1	28
8	0.8	317	110	427	10	3	13	1	28
9	0.9	312	121	433	0	0	0	1	28
1	0.1	3	1	4	148	104	252	2	28
2	0.2	0	1	1	198	167	365	2	28
3	0.3	23	8	31	129	115	244	2	28
4	0.4	33	14	47	51	55	106	2	28
5	0.5	126	28	154	27	21	48	2	28
6	0.6	214	71	285	19	24	43	2	28
7	0.7	158	60	218	15	16	31	2	28
8	0.8	239	69	308	14	8	22	2	28
9	0.9	270	81	351	13	7	20	2	28
1	0.1	0	0	0	211	194	405	3	28
2	0.2	0	0	0	191	152	343	3	28
3	0.3	30	9	39	164	141	305	3	28
4	0.4	56	21	77	160	141	301	3	28
5	0.5	148	88	236	115	120	235	3	28
6	0.6	142	80	222	20	26	46	3	28
7	0.7	197	77	274	18	19	37	3	28
8	0.8	317	173	490	10	15	25	3	28
9	0.9	300	153	453	9	10	19	3	28
1	0.1	8	8	16	215	165	380	1	18
2	0.2	4	5	9	136	118	254	1	18
3	0.3	44	47	91	115	111	226	1	18
4	0.4	97	79	176	80	69	149	1	18
5	0.5	92	88	180	48	47	95	1	18
6	0.6	103	98	201	27	37	64	1	18
7	0.7	203	181	384	6	10	16	1	18
8	0.8	79	80	159	3	5	8	1	18
9	0.9	202	213	415	0	0	0	1	18
1	0.1	14	17	31	193	161	354	2	18
2	0.2	15	5	20	107	102	209	2	18
3	0.3	38	50	88	85	92	177	2	18
4	0.4	56	61	117	54	55	109	2	18
5	0.5	61	79	140	20	34	54	2	18
6	0.6	160	164	324	41	33	74	2	18
7	0.7	152	136	288	38	42	80	2	18
8	0.8	255	229	484	0	1	1	2	18
9	0.9	282	253	535	0	0	0	2	18
1	0.1	0	0	0	138	133	271	3	18
2	0.2	5	3	8	136	134	270	3	18
3	0.3	22	29	51	97	110	207	3	18
4	0.4	105	83	188	80	66	146	3	18
5	0.5	181	177	358	10	15	25	3	18
6	0.6	105	100	205	29	23	52	3	18
7	0.7	225	279	504	4	3	7	3	18
8	0.8	156	131	287	17	31	48	3	18
9	0.9	104	95	199	2	3	5	3	18

## Sheet: N17.1 TDGD 120 fly difftemps
Tubeno	init_ratio_egi	N17.1 (male)	N17.1 (female)	EGI	OREO (male)	OREO (female)	OREO	Replicate	Temperature
1	0.1	1	4	5	269	265	534	1	23
2	0.2	14	4	18	206	207	413	1	23
3	0.3	19	13	32	203	210	413	1	23
4	0.4	27	18	45	91	118	209	1	23
5	0.5	45	40	85	138	157	295	1	23
6	0.6	91	76	167	94	97	191	1	23
7	0.7	130	110	240	14	29	43	1	23
8	0.8	233	184	417	25	53	78	1	23
9	0.9	242	195	437	13	9	22	1	23
1	0.1	0	0	0	250	262	512	2	23
2	0.2	2	2	4	236	206	442	2	23
3	0.3	15	5	20	216	207	423	2	23
4	0.4	46	34	80	144	133	277	2	23
5	0.5	82	77	159	85	86	171	2	23
6	0.6	162	127	289	74	74	148	2	23
7	0.7	173	123	296	21	28	49	2	23
8	0.8	263	198	461	10	9	19	2	23
9	0.9	297	241	538	0	0	0	2	23
1	0.1	16	10	26	151	159	310	3	23
2	0.2	6	19	25	178	231	409	3	23
3	0.3	61	36	97	211	200	411	3	23
4	0.4	95	72	167	173	179	352	3	23
5	0.5	111	98	209	134	127	261	3	23
6	0.6	252	204	456	68	92	160	3	23
7	0.7	294	172	466	80	86	166	3	23
8	0.8	320	285	605	33	29	62	3	23
9	0.9	387	321	708	27	30	57	3	23
1	0.1	1	2	3	205	159	364	1	28
2	0.2	0	0	0	149	136	285	1	28
3	0.3	30	9	39	123	103	226	1	28
4	0.4	22	18	40	71	72	143	1	28
5	0.5	34	21	55	83	75	158	1	28
6	0.6	53	52	105	20	15	35	1	28
7	0.7	147	80	227	19	13	32	1	28
8	0.8	143	101	244	2	3	5	1	28
9	0.9	213	121	334	0	1	1	1	28
1	0.1	0	1	1	170	156	326	2	28
2	0.2	0	0	0	90	89	179	2	28
3	0.3	4	6	10	91	74	165	2	28
4	0.4	8	5	13	66	61	127	2	28
5	0.5	17	6	23	50	63	113	2	28
6	0.6	29	12	41	40	37	77	2	28
7	0.7	31	27	58	18	9	27	2	28
8	0.8	73	54	127	11	15	26	2	28
9	0.9	212	161	373	1	1	2	2	28
1	0.1	1	0	1	151	136	287	3	28
2	0.2	5	4	9	133	134	267	3	28
3	0.3	21	10	31	105	65	170	3	28
4	0.4	33	11	44	97	89	186	3	28
5	0.5	43	21	64	64	58	122	3	28
6	0.6	83	34	117	30	37	67	3	28
7	0.7	73	56	129	32	21	53	3	28
8	0.8	136	69	205	7	13	20	3	28
9	0.9	162	111	273	2	3	5	3	28
1	0.1	3	0	3	216	177	393	1	18
2	0.2	9	7	16	212	173	385	1	18
3	0.3	23	10	33	176	142	318	1	18
4	0.4	24	13	37	98	110	208	1	18
5	0.5	59	48	107	103	117	220	1	18
6	0.6	85	56	141	76	72	148	1	18
7	0.7	118	75	193	24	36	60	1	18
8	0.8	171	115	286	5	14	19	1	18
9	0.9	207	153	360	1	5	6	1	18
1	0.1	14	1	15	312	353	665	2	18
2	0.2	38	7	45	145	235	380	2	18
3	0.3	89	25	114	219	332	551	2	18
4	0.4	93	50	143	93	248	341	2	18
5	0.5	169	84	253	102	248	350	2	18
6	0.6	192	123	315	42	175	217	2	18
7	0.7	183	119	302	40	65	105	2	18
8	0.8	146	121	267	15	38	53	2	18
9	0.9	206	224	430	6	13	19	2	18
1	0.1	10	8	18	240	279	519	3	18
2	0.2	63	17	80	161	265	426	3	18
3	0.3	80	26	106	116	218	334	3	18
4	0.4	95	30	125	84	194	278	3	18
5	0.5	141	64	205	90	231	321	3	18
6	0.6	165	110	275	36	110	146	3	18
7	0.7	171	84	255	27	60	87	3	18
8	0.8	176	133	309	27	42	69	3	18
9	0.9	212	234	446	5	10	15	3	18

## Sheet: Fecundity_data-60+60flies
Strain	Temperature	Replication	Male	Female	Total
OREO	28	1	146	128	274
OREO	28	2	139	113	252
OREO	28	3	131	121	252
OREO	23	1	208	248	456
OREO	23	2	185	221	406
OREO	23	3	206	243	449
OREO	18	1	35	61	96
OREO	18	2	41	81	122
OREO	18	3	48	83	131
OREO	25	1	297	299	596
OREO	25	2	341	276	617
OREO	25	3	292	315	607
N17.1	28	1	226	154	380
N17.1	28	2	238	138	376
N17.1	28	3	228	145	373
N17.1	23	1	400	203	603
N17.1	23	2	431	228	659
N17.1	23	3	442	275	717
N17.1	18	1	287	221	508
N17.1	18	2	267	222	489
N17.1	18	3	316	257	573
N17.1	25	1	230	132	362
N17.1	25	2	268	156	424
N17.1	25	3	305	157	462
A3.7	28	1	239	41	280
A3.7	28	2	272	44	316
A3.7	28	3	275	79	354
A3.7	23	1	479	422	901
A3.7	23	2	480	454	934
A3.7	23	3	522	540	1062
A3.7	18	1	367	353	720
A3.7	18	2	311	293	604
A3.7	18	3	350	276	626
A3.7	25	1	333	289	622
A3.7	25	2	362	331	693
A3.7	25	3	378	306	684

## Sheet: incompatibility_data-60+60flies
Cross	Replication	Temperature	Total
A3.7♂XOR♀	R1	25	0
A3.7♂XOR♀	R2	25	1
A3.7♂XOR♀	R3	25	1
A3.7♀XOR♂	R1	25	0
A3.7♀XOR♂	R2	25	0
A3.7♀XOR♂	R3	25	0
A3.7♂XOR♀	R1	18	0
A3.7♂XOR♀	R2	18	0
A3.7♂XOR♀	R3	18	0
A3.7♀XOR♂	R1	18	0
A3.7♀XOR♂	R2	18	0
A3.7♀XOR♂	R3	18	0
A3.7♂XOR♀	R1	23	0
A3.7♂XOR♀	R2	23	0
A3.7♂XOR♀	R3	23	0
A3.7♀XOR♂	R1	23	0
A3.7♀XOR♂	R2	23	0
A3.7♀XOR♂	R3	23	0
A3.7♂XOR♀	R1	28	0
A3.7♂XOR♀	R2	28	0
A3.7♂XOR♀	R3	28	0
A3.7♀XOR♂	R1	28	0
A3.7♀XOR♂	R2	28	0
A3.7♀XOR♂	R3	28	0
N17.1♂XOR♀	R1	25	0
N17.1♂XOR♀	R2	25	0
N17.1♂XOR♀	R3	25	0
N17.1♀XOR♂	R1	25	0
N17.1♀XOR♂	R2	25	0
N17.1♀XOR♂	R3	25	0
N17.1♂XOR♀	R1	18	189
N17.1♂XOR♀	R2	18	312
N17.1♂XOR♀	R3	18	349
N17.1♀XOR♂	R1	18	273
N17.1♀XOR♂	R2	18	216
N17.1♀XOR♂	R3	18	330
N17.1♂XOR♀	R1	23	0
N17.1♂XOR♀	R2	23	0
N17.1♂XOR♀	R3	23	0
N17.1♀XOR♂	R1	23	0
N17.1♀XOR♂	R2	23	0
N17.1♀XOR♂	R3	23	0
N17.1♂XOR♀	R1	28	0
N17.1♂XOR♀	R2	28	0
N17.1♂XOR♀	R3	28	0
N17.1♀XOR♂	R1	28	0
N17.1♀XOR♂	R2	28	0
N17.1♀XOR♂	R3	28	0

## Sheet: Incompatibility - EGI x W118 5+
Cross	Start date	Pupae	Adults
F A3.7 M W1118	2021-04-06	31	0
F A3.7 M W1118	2021-08-25	14	0
F A3.7 M W1118	2021-08-25	21	0
M A3.7 F W1118	2021-03-25	13	0
M A3.7 F W1118	2021-04-07	9	0
M A3.7 F W1118	2021-04-07	16	0
F N17.1 M W1118	2021-02-05	45	0
F N17.1 M W1118	2021-02-05	88	0
F N17.1 M W1118	2021-02-05	105	0
M N17.1 F W118	2021-03-25	114	0
M N17.1 F W118	2021-03-25	104	0
M N17.1 F W118	2021-03-25	92	0

## Sheet: mating z30xOR
Date	Vial #	Clipped	Female	Male	Mating pair
2021-04-29	1	Z30	Clip	Clip	Z30 x Z30
2021-04-29	2	Z30
2021-04-29	3	Z30	Clip	Clip	Z30 x Z30
2021-04-29	4	Z30
2021-04-29	5	Z30
2021-05-13	1	OREO
2021-05-13	2	OREO
2021-05-13	3	Z30	Clip	No clip	Z30 x OREO
2021-05-13	4	Z30
2021-05-13	5	Z30	No clip	No clip	OREO x OREO
2021-05-13	6	OREO
2021-05-13	7	Z30	No clip	No clip	OREO x OREO
2021-05-13	8	OREO	No clip	No clip	Z30 x Z30
2021-05-13	9	OREO	Clip	No clip	OREO x Z30
2021-05-13	10	Z30
2021-05-13	11	OREO	No clip	No clip	Z30 x Z30
2021-05-24	6	OREO	Clip	Clip	OREO x OREO
2021-05-24	7
2021-05-24	8
2021-06-07	1	Z30	Clip	Clip	Z30 x Z30
2021-06-07	2	OREO	No clip	No clip	Z30 x Z30
2021-06-08	3	Z30	Clip	Clip	Z30 x Z30
2021-06-09	1	Z30
2021-06-09	2	OREO	Clip	Clip	OREO x OREO
2021-06-09	3	OREO	Clip	No clip	OREO x Z30
2021-06-09	4	Z30	Clip	No clip	Z30 x OREO
2021-06-17	1	OREO
2021-06-17	2	Z30	No clip	No clip	OREO x OREO
2021-06-28	1	Z30	No clip	No clip	OREO x OREO
2021-06-28	2	OREO
2021-06-28	3	Z30	No clip	No clip	OREO x OREO
2021-06-28	4	OREO	No clip	No clip	Z30 x Z30
2021-06-28	5	Z30	No clip	No clip	OREO x OREO
2021-06-28	6	OREO	No clip	No clip	Z30 x Z30
2021-06-28	7	Z30	Clip	No clip	Z30 x OREO
2021-06-28	8	OREO	Clip	No clip	OREO x Z30
2021-06-28	9	Z30
2021-06-28	10	OREO	Clip	Clip	OREO x OREO
2021-07-01	1	Z30
2021-07-01	2	Z30	No clip	No clip	OREO x OREO
2021-07-01	3	Z30	No clip	Clip	OREO x Z30
2021-07-01	4	Z30	Clip	Clip	Z30 x Z30
2021-07-01	5	OREO	No clip	No clip	Z30 x Z30
2021-07-01	6	OREO	No clip	No clip	Z30 x Z30
2021-07-01	7	OREO
2021-07-12	8	Z30	No clip	No clip	OREO x OREO
2021-07-12	9	Z30	No clip	No clip	OREO x OREO
2021-07-12	10	OREO	No clip	No clip	Z30 x Z30
2021-07-12	11	OREO	No clip	No clip	Z30 x Z30
2021-07-12	15	Z30
2021-07-12	16	OREO	No clip	No clip	Z30 x Z30
2021-07-12	17	OREO	Clip	Clip	Z30 x Z30
2021-08-03	11	OREO	No clip	No clip	Z30 x Z30
2021-08-03	12	Z30	Clip	Clip	Z30 x Z30
2021-08-03	13	OREO	No clip	No clip	Z30 x Z30
2021-08-03	14	Z30	No clip	No clip	OREO x OREO
2021-08-03	15	OREO	Clip	No clip	OREO x Z30
2021-08-03	16	Z30	Clip	Clip	Z30 x Z30
2021-08-03	17	OREO	No clip	No clip	Z30 x Z30
2021-08-03	18	Z30	No clip	No clip	OREO x OREO
2021-08-03	19	OREO	No clip	No clip	Z30 x Z30
2021-08-03	20	Z30
2021-08-03	21	OREO	No clip	No clip	Z30 x Z30
2021-08-03	22	Z30
2021-08-03	23	OREO	No clip	No clip	Z30 x Z30
2021-08-09	1	Z30 L, OREO R	L clip	L clip	Z30 x Z30
2021-08-09	2	Z30 L, OREO R	L clip	R clip	Z30 x OREO
2021-08-09	3	Z30 L, OREO R	L clip	L clip	Z30 x Z30
2021-08-09	4	Z30 L, OREO R	R clip	R clip	OREO x OREO
2021-08-09	5	Z30 L, OREO R	L clip	L clip	Z30 x Z30
2021-08-09	6	Z30 L, OREO R	L clip	L clip	Z30 x Z30
2021-08-09	7	Z30 L, OREO R
2021-08-09	8	Z30 L, OREO R	L clip	L clip	Z30 x Z30
2021-08-09	9	Z30 L, OREO R	L clip	L clip	Z30 x Z30
2021-08-09	10	Z30 L, OREO R
2021-08-31	24	OREO R, Z30 L	R clip	R clip	OREO x OREO
2021-08-31	25	OREO R, Z30 L
2021-08-31	26	OREO R, Z30 L
2021-08-31	27	OREO R, Z30 L	R clip	R clip	OREO x OREO
2021-08-31	28	OREO R, Z30 L
2021-08-31	29	OREO R, Z30 L
2021-08-31	30	OREO R, Z30 L
2021-08-31	31	OREO R, Z30 L	L clip	L clip	Z30 x Z30
2021-08-31	32	OREO R, Z30 L	L clip	L clip	Z30 x Z30
2021-08-31	33	OREO R, Z30 L	L clip	L clip	Z30 x Z30
2021-08-31	34	OREO R, Z30 L
2021-08-31	35	OREO R, Z30 L	L clip	L clip	Z30 x Z30
2021-08-31	36	OREO R, Z30 L	R clip	R clip	OREO x OREO
2021-08-31	37	OREO R, Z30 L	L clip	R clip	Z30 x OREO
2021-08-31	38	OREO R, Z30 L	R clip	R clip	OREO x OREO
2021-10-13	11	OREO L, Z30 R
2021-10-13	12	OREO L, Z30 R
2021-10-13	13	OREO L, Z30 R
2021-10-13	14	OREO L, Z30 R
2021-10-13	15	OREO L, Z30 R
2021-10-13	16	OREO L, Z30 R
2021-10-13	17	OREO L, Z30 R
2021-10-13	18	OREO L, Z30 R

[truncated: 4 more sheets: mating a3.7 x OR, mating n17.1 x OR, mating A3.7 x z30, mating n17.1 x Z30]
